# Supplementary material for: Integrated Epithelial Models Reveal Anti-Inflammatory and Barrier Modulatory Properties of Ozoile in Inflammatory Bowel Disease
Source: Antioxidants (Basel). 2026 May 25;15(6):664. doi: 10.3390/antiox15060664 (PMC13295276; doi:10.3390/antiox15060664)
Supplement: Supplementary file 1 [file antioxidants-15-00664-s001.zip]

Archive with 6 entries (6 files):
- .DS_Store
- Figure S1.tiff
- Figure S2.tiff
- Supplementary Information.pdf
- Table S1.xlsx
- Table S2.xlsx
