# Supplementary material for: Integrated Epithelial Models Reveal Anti-Inflammatory and Barrier Modulatory Properties of Ozoile in Inflammatory Bowel Disease
Source: Antioxidants (Basel). 2026 May 25;15(6):664. doi: 10.3390/antiox15060664 (PMC13295276; doi:10.3390/antiox15060664)
Supplement: Supplementary file 1 [file antioxidants-15-00664-s001.zip › Table S1.xlsx]

## Sheet: Sheet1
	Supplementary Table S1
	Patient ID	Age	Gender	IBD type	Intestinal segment	Bowel site	Inflammatory status
	BOHI6	51	F	Ulcerative Colitis	Rectum	Large bowel	Inflamed
					Colon	Large bowel	Non-inflamed
	BOHI24	53	M	Crohn’s Disease	Rectal ampulla	Large bowel	Inflamed
					Rectum	Large bowel	Non-inflamed
	BOHI35	22	M	Crohn’s Disease	Left colon	Large bowel	Inflamed
					Transverse colon	Large bowel	Non-inflamed
	BOHI41	64	M	Ulcerative Colitis	Right colon	Large bowel	Inflamed
					Left Colon	Large bowel	Non-inflamed
	BOHI56	34	M	Crohn’s Disease	Right colon	Large bowel	Inflamed
					Left colon	Large bowel	Non-inflamed
