# Supplementary material for: Integrated Epithelial Models Reveal Anti-Inflammatory and Barrier Modulatory Properties of Ozoile in Inflammatory Bowel Disease
Source: Antioxidants (Basel). 2026 May 25;15(6):664. doi: 10.3390/antiox15060664 (PMC13295276; doi:10.3390/antiox15060664)
Supplement: Supplementary file 1 [file antioxidants-15-00664-s001.zip › Table S2.xlsx]

## Sheet: Foglio1
Gene Accession Number	Primers		Sequence
NM_004048.4	B2M	fw	GATGAGTATGCCTGCCGTGT
		rv	TGCGGCATCTTCAAACCTCC
NM_001101.5	Actin	fw	GAGCACAGAGCCTCGCCTTT
		rv	TCATCATCCATGGTGAGCTGG
NM_000584.4	IL8	fw	5’-TACAATAATTTCTGTGTTGGC
		rv	5’-ATGACTTCCAAGCTGGCCGT
NM_016584	IL23	fw	CAGTGTGGAGATGGCTGTGA
		rv	CTATCAGGGAGCAGAGAAGGC
NM_001819.3	CHRB	fw	TGGCGGCTGTCAATTCCAT
		rv	GAGCGCTGGACTTCGACA A
NM_000239	Lyz	fw	CCTAGCAAACTGGATGTGTTTG
		rv	TGCAGCAAAGCACTGCAG
NM_002457.5	Muc2	fw	CTTTGACGGACACTGCTCCT
		rv	TTCCAACTTCAGCTCCGTCC
NM_003667.4	LGR5	fw	TATGCCTTTGGAAACCTCTC
		rv	CACCATTCAGAGTCAGTGTT
NM_001631.5	Alpi	fw	CATCGCCACTCAGCTCATCT
		rv	TTCCACACATACCAGGCACC
NM_021101.5	CLDN1	fw	GTTGGGCTTCATTCTCGCCTT
		rv	CCTGGGCGGTCACGATGTTGTC
NM_007127	Villin	fw	GGGGCCTGAAGATCTACGTG
		rv	CATTCTGCACCTCCACCTGT
